# Supplementary material for: Sensitivity and Specificity of CD19.CAR-T Cell Detection by Flow Cytometry and PCR
Source: Cells. 2021 Nov 17;10(11):3208. doi: 10.3390/cells10113208 (PMC8621201; doi:10.3390/cells10113208)
Supplement: Supplementary file 1 [file cells-10-03208-s001.zip]

Archive with 7 entries (6 files):
- Supp New/
- Supp New/Figure S1.pdf
- __MACOSX/Supp New/._Figure S1.pdf
- Supp New/Figure S2.pdf
- __MACOSX/Supp New/._Figure S2.pdf
- Supp New/Figure S3.pdf
- __MACOSX/Supp New/._Figure S3.pdf
